# Supplementary material for: A Novel Bispecific T-Cell Engager (CD1a x CD3ε) BTCE Is Effective against Cortical-Derived T Cell Acute Lymphoblastic Leukemia (T-ALL) Cells
Source: Cancers (Basel). 2022 Jun 11;14(12):2886. doi: 10.3390/cancers14122886 (PMC9221015; doi:10.3390/cancers14122886)
Supplement: Supplementary file 1 [file cancers-14-02886-s001.zip]

Archive with 1 entries (1 files):
- cancers-1739895_Supplementary Materials.pdf
